# Supplementary material for: Factors That Influence a Mother’s Willingness to Preserve Umbilical Cord Blood: A Survey of 5120 Chinese Mothers
Source: PLoS One. 2015 Dec 9;10(12):e0144001. doi: 10.1371/journal.pone.0144001 (PMC4674096; doi:10.1371/journal.pone.0144001)
Supplement: S1 Table — (XLSX) [file pone.0144001.s002.xlsx]

## Sheet: Sheet1
Influencing factors	Items	Willingness to preserve cord blood (No.)
		Yes	No	Total
Number of children	1	2369 (73.3%)	863 (26.7%)	3232
	2	665 (48.9%)	695 (51.1%)	1360
	3	213 (40.3%)	315 (59.7%)	528
Occupations	Government Agencies and Organizations	1201 (87.3%)	175 (12.7%)	1376
	Factories	1829 (62.0%)	1119 (38.0%)	2948
	Unemployed	217 (27.3%)	579 (72.7%)	796
Education level	Master	545 (72.5%)	207 (27.5%)	752
	College	2069 (71.1%)	843 (28.9%)	2912
	High school	249 (48.6%)	263 (51.4%)	512
	Lower than high school	384 (40.7%)	560 (59.3%)	944
Primary factors influencing willingness	High cost		781
	Anxiety over preservation		731
	Unobtainable		294
	Other reasons		67
